# Supplementary material for: Intermittent rapamycin feeding recapitulates some effects of continuous treatment while maintaining lifespan extension
Source: Mol Metab. 2024 Feb 13;81:101902. doi: 10.1016/j.molmet.2024.101902 (PMC10900781; doi:10.1016/j.molmet.2024.101902)
Supplement: Multimedia component 2 [file mmc2.xlsx]

## Sheet: General
Supplementary Table 1
Statistics for Intermittent rapamycin feeding recapitulates some effects of continuous treatment while maintaining lifespan extension

## Sheet: Figure 1
Figure 1 Effects of continuous and intermittent rapamycin dosing on glucose tolerance
		Multiplicity adjusted P value reported for Post-tests		F(df numerator, df denominator)
Panel A
Male serum Rapamycin levels
Type of test	Comparison	P value	Test statistic	Degrees of Freedom
ANOVA	Rapamycin treatments	<0,0001	30.57	F (3, 11)
Tukey's multiple comparisons test	Control vs. Inter - Off	>0,9999	0.04896	11
Tukey's multiple comparisons test	Control vs. Inter - On	0.0008	7.893	11
Tukey's multiple comparisons test	Control vs. Continuous	<0,0001	11.72	11
Tukey's multiple comparisons test	Inter - Off vs. Inter - On	0.0026	6.793	11
Tukey's multiple comparisons test	Inter - Off vs. Continuous	<0,0001	10.1	11
Tukey's multiple comparisons test	Inter - On vs. Continuous	0.1476	3.31	11
Female serum Rapamycin levels
Type of test	Comparison	P value	Test statistic	Degrees of Freedom
ANOVA	Rapamycin treatments	0.0006	18.27	F (3, 8)
Tukey's multiple comparisons test	Control vs. Inter - Off	0.9998	0.1119	8
Tukey's multiple comparisons test	Control vs. Inter - On	0.081	4.045	8
Tukey's multiple comparisons test	Control vs. Continuous	0.001	8.935	8
Tukey's multiple comparisons test	Inter - Off vs. Inter - On	0.0724	4.157	8
Tukey's multiple comparisons test	Inter - Off vs. Continuous	0.0009	9.047	8
Tukey's multiple comparisons test	Inter - On vs. Continuous	0.035	4.89	8
Panel B
Male 12 months glucose tolerance test
Type of test	Comparison	P value	Test statistic	Degrees of Freedom
ANOVA	Rapamycin treatments	<0,0001	30.75	F (3, 36)
Tukey's multiple comparisons test	Control vs. Inter - Off	<0,0001	7.107	36
Tukey's multiple comparisons test	Control vs. Inter - On	<0,0001	10.7	36
Tukey's multiple comparisons test	Control vs. Continuous	<0,0001	12.56	36
Tukey's multiple comparisons test	Inter - Off vs. Inter - On	0.0701	3.596	36
Tukey's multiple comparisons test	Inter - Off vs. Continuous	0.0025	5.455	36
Tukey's multiple comparisons test	Inter - On vs. Continuous	0.5598	1.859	36
Panel C
Female 12 months glucose tolerance test
Type of test	Comparison	P value	Test statistic	Degrees of Freedom
ANOVA	Rapamycin treatments	<0,0001	31.47	F (3, 36)
Tukey's multiple comparisons test	Control vs. Inter - Off	0.0562	3.737	36
Tukey's multiple comparisons test	Control vs. Inter - On	<0,0001	7.619	36
Tukey's multiple comparisons test	Control vs. Continuous	<0,0001	13.12	36
Tukey's multiple comparisons test	Inter - Off vs. Inter - On	0.0443	3.882	36
Tukey's multiple comparisons test	Inter - Off vs. Continuous	<0,0001	9.386	36
Tukey's multiple comparisons test	Inter - On vs. Continuous	0.0022	5.503	36

## Sheet: Figure 2
Figure 2 Intermittent administration of rapamycin extends lifespan to a similar extent to continuous treatment in males, and slightly less in females
		Multiplicity adjusted P value reported for Post-tests		F(df numerator, df denominator)
Panel A
Male lifespan cohort survival analysis
Type of test	Comparison	P value	Test statistic	Degrees of Freedom
Pairwise comparisons using Log-Rank test	Male_Control vs Intermittent	5.2e-05		2
Benjamini-Hochberg, p adjustment method	Male_Control vs Continuous	2e-07		2
Benjamini-Hochberg, p adjustment method	Male_Intermittent vs Continuous	0.13		2
Cox proportional hazard	Male_Control vs Continuous	3.27e-08	5.526	2
	Male_Intermittent vs Continuous	0.146	1.455	2
Panel B
Female lifespan cohort survival analysis
Type of test	Comparison	P value	Test statistic	Degrees of Freedom
Pairwise comparisons using Log-Rank test	Female_Control vs Intermittent	0.17		2
Benjamini-Hochberg, p adjustment method	Female_Control vs Continuous	2e-06		2
Benjamini-Hochberg, p adjustment method	Female_Intermittent vs Continuous	3.4e-11		2
RMST analysis with tau = 1130	Female_Intermittent vs Continuous	0.082		1

## Sheet: Figure 3
Figure 3 Intermittent and continuous rapamycin feeding improves motor coordination in males independent of age
		Multiplicity adjusted P value reported for Post-tests		F(df numerator, df denominator)
Panel A
Male 12 month motor coordination
Type of test	Comparison	P value	Test statistic	Degrees of Freedom
Two-way ANOVA	Time x Treatment	0.1163	1.744	F (6, 123)
Two-way ANOVA	Time	<0,0001	25.86	F (3, 123)
Two-way ANOVA	Treatment	0.0062	5.777	F (2, 41)
Two-way ANOVA	Subject	<0,0001	3.241	F (41, 123)
Tukey's multiple comparisons test	Control vs. Intermittent	0.042	3.546	41
Tukey's multiple comparisons test	Control vs. Continuous	0.0062	4.612	41
Tukey's multiple comparisons test	Intermittent vs. Continuous	0.7251	1.085	41
Panel B
Male 20 month motor coordination
Type of test	Comparison	P value	Test statistic	Degrees of Freedom
Two-way ANOVA	Time x Treatment	0.3901	1.062	F (6, 102)
Two-way ANOVA	Time	<0,0001	13.37	F (3, 102)
Two-way ANOVA	Treatment	0.0096	5.347	F (2, 34)
Two-way ANOVA	Subject	<0,0001	5.026	F (34, 102)
Tukey's multiple comparisons test	Control vs. Intermittent	0.0352	3.684	34
Tukey's multiple comparisons test	Control vs. Continuous	0.0102	4.401	34
Tukey's multiple comparisons test	Intermittent vs. Continuous	0.9157	0.5659	34
Panel C
Female 12 month motor coordination
Type of test	Comparison	P value	Test statistic	Degrees of Freedom
Two-way ANOVA	Time x Treatment	0.907	0.3531	F (6, 126)
Two-way ANOVA	Time	<0,0001	34.82	F (3, 126)
Two-way ANOVA	Treatment	0.8793	0.129	F (2, 42)
Two-way ANOVA	Subject	<0,0001	5.629	F (42, 126)
Tukey's multiple comparisons test	Control vs. Intermittent	0.9237	0.5372	42
Tukey's multiple comparisons test	Control vs. Continuous	0.8802	0.6817	42
Tukey's multiple comparisons test	Intermittent vs. Continuous	0.9943	0.1445	42
Panel D
Female 20 month motor coordination
Type of test	Comparison	P value	Test statistic	Degrees of Freedom
Two-way ANOVA	Time x Treatment	0.4983	0.8992	F (6, 111)
Two-way ANOVA	Time	<0,0001	19.41	F (3, 111)
Two-way ANOVA	Treatment	0.0218	4.25	F (2, 37)
Two-way ANOVA	Subject	<0,0001	3.185	F (37, 111)
Tukey's multiple comparisons test	Control vs. Intermittent	0.7243	1.087	37
Tukey's multiple comparisons test	Control vs. Continuous	0.0209	3.977	37
Tukey's multiple comparisons test	Intermittent vs. Continuous	0.1194	2.87	37
Panel E
Male motor endurance with age
Type of test	Comparison	P value	Test statistic	Degrees of Freedom
Mixed-effects model	Time	0.3138	1.046	F (1, 33)
	Treatment	0.5471	0.6121	F (2, 41)
	Time x Treatment	0.4526	0.8121	F (2, 33)
Šídák's multiple comparisons test	Control - 12 vs 20 months	0.3647	1.511	33
Šídák's multiple comparisons test	Intermittent - 12 vs 20 months	0.9953	0.2133	33
Šídák's multiple comparisons test	Continuous - 12 vs 20 months	0.9727	0.3903	33
Panel F
Female motor endurance with age
Type of test	Comparison	P value	Test statistic	Degrees of Freedom
Mixed-effects model	Time	<0,0001	32.02	F (1, 36)
	Treatment	0.1797	1.789	F (2, 42)
	Time x Treatment	0.1514	1.99	F (2, 36)
Šídák's multiple comparisons test	Control - 12 vs 20 months	0.0012	3.913	36
Šídák's multiple comparisons test	Intermittent - 12 vs 20 months	0.0006	4.131	36
Šídák's multiple comparisons test	Continuous - 12 vs 20 months	0.2639	1.704	36

## Sheet: Figure 4
Figure 4 Intermittent and continuous rapamycin treatment improves heart parameters at old age
		Multiplicity adjusted P value reported for Post-tests		F(df numerator, df denominator)
Panel A
Male age-assocaited heart rate change
Type of test	Comparison	P value	Test statistic	Degrees of Freedom
Mixed-effects model (REML)	Time	0.0592	4.531	F (1, 10)
Mixed-effects model (REML)	Treatment	0.0041	6.634	F (2, 30)
Mixed-effects model (REML)	Time x Treatment	0.0049	9.483	F (2, 10)
Šídák's multiple comparisons test	12months vs 20 months_Control	0.0041	4.384	10
Šídák's multiple comparisons test	12months vs 20 months_Intermittent	0.2292	1.925	10
Šídák's multiple comparisons test	12months vs 20 months_Continuous	0.3627	1.606	10
Šídák's multiple comparisons test	Control vs Intermittent_12 months	0.8692	0.693	40
Šídák's multiple comparisons test	Control vs Continuous_12 months	0.368	1.499	40
Šídák's multiple comparisons test	Intermittent vs Continuous_12 months	0.0994	2.191	40
Šídák's multiple comparisons test	Control vs Intermittent_20 months	<0,0001	4.908	40
Šídák's multiple comparisons test	Control vs Continuous_20 months	0.0017	3.753	40
Šídák's multiple comparisons test	Intermittent vs Continuous_20 months	0.6074	1.124	40
Panel B
Female age-assocaited heart rate change
Type of test	Comparison	P value	Test statistic	Degrees of Freedom
Mixed-effects model (REML)	Time	0.0193	11.54	F (1, 5)
Mixed-effects model (REML)	Treatment	0.0172	4.384	F (2, 54)
Mixed-effects model (REML)	Time x Treatment	0.6012	0.5644	F (2, 5)
Šídák's multiple comparisons test	12months vs 20 months_Control	0.1316	2.641	5
Šídák's multiple comparisons test	12months vs 20 months_Intermittent	0.5636	1.328	5
Šídák's multiple comparisons test	12months vs 20 months_Continuous	0.2687	2.023	5
Panel C
Male age-assocaited QT change
Type of test	Comparison	P value	Test statistic	Degrees of Freedom
Mixed-effects model (REML)	Time	0.4877	0.519	F (1, 10)
Mixed-effects model (REML)	Treatment	0.0869	2.653	F (2, 30)
Mixed-effects model (REML)	Time x Treatment	0.0082	8.082	F (2, 10)
Šídák's multiple comparisons test	12months vs 20 months_Control	0.9479	0.4408	40
Šídák's multiple comparisons test	12months vs 20 months_Intermittent	0.9934	0.1549	40
Šídák's multiple comparisons test	12months vs 20 months_Continuous	0.978	0.2843	40
Šídák's multiple comparisons test	Control vs Intermittent_12 months	0.0094	4.401	40
Šídák's multiple comparisons test	Control vs Continuous_12 months	0.0038	4.865	40
Šídák's multiple comparisons test	Intermittent vs Continuous_12 months	0.9419	0.4664	40
Šídák's multiple comparisons test	Control vs Intermittent_20 months	0.009	3.892	10
Šídák's multiple comparisons test	Control vs Continuous_20 months	0.9263	0.5709	10
Šídák's multiple comparisons test	Intermittent vs Continuous_20 months	0.39	1.551	10
Panel D
Female age-assocaited QT change
Type of test	Comparison	P value	Test statistic	Degrees of Freedom
Mixed-effects model (REML)	Time	0.0207	11.1	F (1, 5)
Mixed-effects model (REML)	Treatment	0.0174	4.373	F (2, 54)
Mixed-effects model (REML)	Time x Treatment	0.7706	0.2747	F (2, 5)
Šídák's multiple comparisons test	Control vs. Intermittent	0.2386	1.744	54
Šídák's multiple comparisons test	Control vs. Continuous	0.0149	2.928	54
Šídák's multiple comparisons test	Intermittent vs. Continuous	0.5785	1.162	54
Panel E
Male heart weight 24 months
Type of test	Comparison	P value	Test statistic	Degrees of Freedom
ANOVA	Rapamycin treatments	0.0136	4.592	F(2, 66)
Tukey's multiple comparisons test	Control vs. Intermittent	0.9381	0.4817	66
Tukey's multiple comparisons test	Control vs. Continuous	0.0242	3.806	66
Tukey's multiple comparisons test	Intermittent vs. Continuous	0.0611	3.269	66
Panel F
Female heart weight 24 months
Type of test	Comparison	P value	Test statistic	Degrees of Freedom
ANOVA	Rapamycin treatments	0.0582	3.004	F (2, 52)
Tukey's multiple comparisons test	Control vs. Intermittent	0.3262	2.042	52
Tukey's multiple comparisons test	Control vs. Continuous	0.046	3.463	52
Tukey's multiple comparisons test	Intermittent vs. Continuous	0.5591	1.462	52

## Sheet: Figure 5
Figure 5 Rapamycin treatment reduced organ pathology in late life
Panel A
Heart hypotrophy male	Logistic regression
Variable	Coefficient	SE	Test statistic	P value	Odds ratio	95% CI
Intercept	-0.7538	0.4287	1.758	0.0787	0.4706	0,1920 to 1,058
Treatment[Intermittent]	-0.1625	0.5691	0.2856	0.7752	0.85	0,2778 to 2,643
Treatment[Continuous]	-1.305	0.6097	2.14	0.0324	0.2713	0,07853 to 0,8885
Intercept	-0.9163	0.3742	2.449	0.0143	0.4	0,1832 to 0,8081
Treatment[Control]	0.1625	0.5691	0.2856	0.7752	1.176	0,3784 to 3,600
Treatment[Continuous]	-1.142	0.5727	1.994	0.0461	0.3191	0,09832 to 0,9599
Heart hypotrophy female
Variable	Coefficient	SE	Test statistic	P value	Odds ratio	95% CI
Intercept	-1.946	0.7559	2.574	0.01	0.1429	0,02244 to 0,5113
Treatment[Intermittent]	-0.9445	1.276	0.7404	0.459	0.3889	0,01704 to 4,461
Treatment[Continuous]	-1.05	1.273	0.8245	0.4097	0.35	0,01538 to 3,997
Intercept	-3.434	1.016	3.38	0.0007	0.03226	0,001813 to 0,1501
Treatment[Control]	0.9491	1.255	0.7565	0.4493	2.583	0,2342 to 57,50
Treatment[Continuous]	-0.1495	1.435	0.1042	0.917	0.8611	0,03315 to 22,37
Panel B
Liver tumour score male	Linear regression
Variable	Coefficient	SE	Test statistic	P value
Intercept	0.7324	0.1387	5.281	<0,0001
Treatment[Intermittent]	-0.1606	0.188	0.854	0.3931
Treatment[Continuous]	-0.3986	0.181	2.203	0.0276
Intercept	0.5718	0.127	4.502	<0,0001
Treatment[Intermittent]	0.1606	0.188	0.854	0.3931
Treatment[Continuous]	-0.238	0.1722	1.382	0.1668
Liver tumour score female
Variable	Coefficient	SE	Test statistic	P value
Intercept	0.07411	0.189	0.3921	0.695
Treatment[Intermittent]	-0.3618	0.2782	1.301	0.1934
Treatment[Continuous]	-0.507	0.2782	1.822	0.0684
Intercept	-0.2877	0.2041	1.409	0.1587
Treatment[Intermittent]	0.3618	0.2782	1.301	0.1934
Treatment[Continuous]	-0.1452	0.2887	0.5029	0.615
Panel C
Male CPN	Linear regression
Variable	Coefficient	SE	Test statistic	P value
Intercept	-0.1625	0.2425	0.6701	0.5028
Treatment[Intermittent]	-0.5794	0.3985	1.454	0.146
Treatment[Continuous]	-1.662	0.5087	3.267	0.0011
Intercept	-0.3857	0.2425	1.59	0.1118
Treatment[Intermittent]	-0.8671	0.3985	2.176	0.0296
Treatment[Continuous]	-1.975	0.5087	3.882	0.0001
Female CPN
Variable	Coefficient	SE	Test statistic	P value
Intercept	-1.273	0.378	3.368	0.0008
Treatment[Intermittent]	-1.094	0.6901	1.586	0.1128
Treatment[Continuous]	-0.6488	0.5563	1.166	0.2435
Intercept	-2.367	0.5774	4.1	<0,0001
Treatment[Intermittent]	1.094	0.6901	1.586	0.1128
Treatment[Continuous]	0.4453	0.7071	0.6298	0.5288
Panel D
Male BAT inflammation	Logistic regression
Variable	Coefficient	SE	Test statistic	P value	Odds ratio	95% CI
Intercept	-1.658	0.5455	3.04	0.0024	0.1905	0,05557 to 0,5004
Treatment[Intermittent]	-1.868	1.152	1.622	0.1049	0.1544	0,007618 to 1,130
Treatment[Continuous]	-1.155	0.8068	1.432	0.1522	0.315	0,05778 to 1,545
Intercept	-3.526	1.015	3.476	0.0005	0.02941	0,001655 to 0,1362
Treatment[Control]	1.868	1.152	1.622	0.1049	6.476	0,8846 to 131,3
Treatment[Continuous]	0.7129	1.176	0.6063	0.5443	2.04	0,2494 to 42,18
Female BAT inflammation
Variable	Coefficient	SE	Test statistic	P value	Odds ratio	95% CI
Intercept	-0.636	0.4122	1.543	0.1229	0.5294	0,2255 to 1,161
Treatment[Intermittent]	-1.31	0.675	1.941	0.0523	0.2698	0,06472 to 0,9644
Treatment[Continuous]	-1.792	0.7298	2.455	0.0141	0.1667	0,03359 to 0,6394
Intercept	-1.946	0.5345	3.64	0.0003	0.1429	0,04230 to 0,3641
Treatment[Control]	1.31	0.675	1.941	0.0523	3.706	1,037 to 15,45
Treatment[Continuous]	-0.4818	0.8053	0.5984	0.5496	0.6176	0,1137 to 3,025
Panel E
Male pancreas inflammation	Logistic regression
Variable	Coefficient	SE	Test statistic	P value	Odds ratio	95% CI
Perfect seperation
Female pancreas inflammation
Variable	Coefficient	SE	Test statistic	P value	Odds ratio	95% CI
Intercept	-0.9985	0.4421	2.258	0.0239	0.3684	0,1439 to 0,8385
Treatment[Intermittent]	-0.1001	0.6018	0.1663	0.8679	0.9048	0,2760 to 3,008
Treatment[Continuous]	-2.585	1.106	2.337	0.0194	0.0754	0,003883 to 0,4672
Intercept	-1.099	0.4082	2.691	0.0071	0.3333	0,1402 to 0,7110
Treatment[Control]	0.1001	0.6018	0.1663	0.8679	1.105	0,3324 to 3,623
Treatment[Continuous]	-2.485	1.093	2.274	0.023	0.08333	0,004348 to 0,4960
Panel G
Male WAT inflammation	Logistic regression
Variable	Coefficient	SE	Test statistic	P value	Odds ratio	95% CI
Intercept	1.386	0.5	2.773	0.0056	4	1,620 to 12,02
Treatment[Intermittent]	-0.6061	0.6185	0.98	0.3271	0.5455	0,1507 to 1,771
Treatment[Continuous]	-1.349	0.5705	2.364	0.0181	0.2596	0,07719 to 0,7497
Intercept	0.7802	0.3641	2.143	0.0321	2.182	1,095 to 4,635
Treatment[Control]	0.6061	0.6185	0.98	0.3271	1.833	0,5646 to 6,635
Treatment[Continuous]	-0.7424	0.4562	1.628	0.1036	0.476	0,1898 to 1,147
Female WAT inflammation
Variable	Coefficient	SE	Test statistic	P value	Odds ratio	95% CI
Intercept	1.705	0.5436	3.136	0.0017	5.5	2,105 to 18,80
Treatment[Intermittent]	-0.9163	0.664	1.38	0.1676	0.4	0,09773 to 1,395
Treatment[Continuous]	-2.088	0.6384	3.27	0.0011	0.124	0,03126 to 0,4004
Intercept	0.7885	0.3814	2.067	0.0387	2.2	1,070 to 4,857
Treatment[Control]	0.9163	0.664	1.38	0.1676	2.5	0,7169 to 10,23
Treatment[Continuous]	-1.171	0.5075	2.308	0.021	0.3099	0,1110 to 0,8214
Panel H
Male Spleen pathology	Logistic regression
Variable	Coefficient	SE	Test statistic	P value	Odds ratio	95% CI
Intercept	0.08004	0.4003	0.1999	0.8415	1.083	0,4914 to 2,408
Treatment[Intermittent]	-1.466	0.5821	2.519	0.0118	0.2308	0,07022 to 0,7020
Treatment[Continuous]	-1.667	0.5423	3.074	0.0021	0.1888	0,06291 to 0,5358
Intercept	-1.386	0.4226	3.281	0.001	0.25	0,1005 to 0,5409
Treatment[Control]	1.466	0.5821	2.519	0.0118	4.333	1,425 to 14,24
Treatment[Continuous]	-0.2007	0.5589	0.359	0.7196	0.8182	0,2736 to 2,524
Female Spleen pathology
Variable	Coefficient	SE	Test statistic	P value	Odds ratio	95% CI
Intercept	0.9985	0.4421	2.258	0.0239	2.714	1,193 to 6,948
Treatment[Intermittent]	-0.9985	0.5661	1.764	0.0778	0.3684	0,1160 to 1,089
Treatment[Continuous]	-1.732	0.5646	3.068	0.0022	0.1768	0,05529 to 0,5150
Intercept	-1.386	0.4226	3.281	0.001	0.25	0,1005 to 0,5409
Treatment[Control]	1.466	0.5821	2.519	0.0118	4.333	1,425 to 14,24
Treatment[Continuous]	-0.2007	0.5589	0.359	0.7196	0.8182	0,2736 to 2,524
Panel I
Male spleen weight
Type of test	Comparison	P value	Test statistic
Kruskal-Wallis test	Rapamycin treatments	<0,0001	30.2
Dunn's multiple comparisons test	Control vs. Intermittent	<0,0001	4.734
Dunn's multiple comparisons test	Control vs. Continuous	<0,0001	5.08
Dunn's multiple comparisons test	Intermittent vs. Continuous	>0,9999	0.1255
Female spleen weight
Type of test	Comparison	P value	Test statistic
Kruskal-Wallis test	Rapamycin treatments	<0,0001	22.67
Dunn's multiple comparisons test	Control vs. Intermittent	0.0042	3.197
Dunn's multiple comparisons test	Control vs. Continuous	<0,0001	4.71
Dunn's multiple comparisons test	Intermittent vs. Continuous	0.3932	1.51

## Sheet: Figure 6
Figure 6 Rapamycin treatment regulates plasma immune process proteins
Find stats at https://github.com/carolinamonzo/MB_proteomics

## Sheet: Figure S1
Supplementary Figure S1 Concentrations of rapamycin in blood and organs
		Multiplicity adjusted P value reported for Post-tests		F(df numerator, df denominator)
Panel A
Male liver Rapamycin levels
Type of test	Comparison	P value	Test statistic	Degrees of Freedom
ANOVA	Rapamycin treatments	<0,0001	53.64	F (2, 9)
Tukey's multiple comparisons test	Inter - Off vs. Inter - On	<0,0001	13.36	9
Tukey's multiple comparisons test	Inter - Off vs. Continuous	<0,0001	11.88	9
Tukey's multiple comparisons test	Inter - On vs. Continuous	0.5697	1.476	9
Panel B
Female liver Rapamycin levels
Type of test	Comparison	P value	Test statistic	Degrees of Freedom
ANOVA	Rapamycin treatments	<0,0001	39.36	F (2, 9)
Tukey's multiple comparisons test	Inter - Off vs. Inter - On	0.0003	9.239	9
Tukey's multiple comparisons test	Inter - Off vs. Continuous	<0,0001	11.97	9
Tukey's multiple comparisons test	Inter - On vs. Continuous	0.1852	2.733	9
Panel C
Male WAT Rapamycin levels
Type of test	Comparison	P value	Test statistic	Degrees of Freedom
ANOVA	Rapamycin treatments	0.1056	2.917	F (2, 9)
Tukey's multiple comparisons test	Inter - Off vs. Inter - On	0.2598	1.62	9
Tukey's multiple comparisons test	Inter - Off vs. Continuous	0.1222	2.361	9
Tukey's multiple comparisons test	Inter - On vs. Continuous	0.4775	0.7412	9
Panel D
Female WAT Rapamycin levels
Type of test	Comparison	P value	Test statistic	Degrees of Freedom
ANOVA	Rapamycin treatments	0.0006	21.45	F (2, 8)
Tukey's multiple comparisons test	Inter - Off vs. Inter - On	0.0148	5.234	8
Tukey's multiple comparisons test	Inter - Off vs. Continuous	0.0005	9.198	8
Tukey's multiple comparisons test	Inter - On vs. Continuous	0.0362	4.353	8
Panel E
Male brain Rapamycin levels
Type of test	Comparison	P value	Test statistic
Kruskal-Wallis test	Rapamycin treatments	0.0005	9.269
Dunn's multiple comparisons test	Inter - Off vs. Inter - On	0.5094	1.373
Dunn's multiple comparisons test	Inter - Off vs. Continuous	0.0071	3.04
Dunn's multiple comparisons test	Inter - On vs. Continuous	0.2866	1.667
Panel F
Female brain Rapamycin levels
Type of test	Comparison	P value	Test statistic
Kruskal-Wallis test	Rapamycin treatments	0.0024	8.346
Dunn's multiple comparisons test	Inter - Off vs. Inter - On	0.9804	0.9806
Dunn's multiple comparisons test	Inter - Off vs. Continuous	0.0134	2.844
Dunn's multiple comparisons test	Inter - On vs. Continuous	0.1873	1.863
Panel G
Sex serum Rapamycin levels
Type of test	Comparison	P value	Test statistic	Degrees of Freedom
Two-way ANOVA	Interaction (sex*genotype)	0.2499	1.487	F (3, 19)
Two-way ANOVA	Sex (main effect)	0.1991	1.77	F (1, 19)
Two-way ANOVA	Genotype (main effect)	<0,0001	45.04	F (3, 19)
Sidak's Post-test	Control_male vs female	0.9997	0.1637	19
Sidak's Post-test	Inter - Off_male vs female	>0,9999	0.02001	19
Sidak's Post-test	Inter - On_male vs female	>0,9999	0.03914	19
Sidak's Post-test	Continuous_male vs female	0.0924	2.454	19

## Sheet: Figure S2
Supplementary Figure S2 Rapamycin treatment does not affect insulin sensitivity
		Multiplicity adjusted P value reported for Post-tests		F(df numerator, df denominator)
Panel A
Fasted blood glucose males
Type of test	Comparison	P value	Test statistic	Degrees of Freedom
ANOVA	Rapamycin treatments	<0,0001	13.36	F (3, 36)
Tukey's multiple comparisons test	Control vs. Inter - Off	0.045	3.873	36
Tukey's multiple comparisons test	Control vs. Inter - On	0.1004	3.358	36
Tukey's multiple comparisons test	Control vs. Continuous	<0,0001	8.862	36
Tukey's multiple comparisons test	Inter - Off vs. Inter - On	0.9832	0.515	36
Tukey's multiple comparisons test	Inter - Off vs. Continuous	0.0061	4.989	36
Tukey's multiple comparisons test	Inter - On vs. Continuous	0.0022	5.504	36
Panel B
Fasted blood glucose females
Type of test	Comparison	P value	Test statistic	Degrees of Freedom
ANOVA	Rapamycin treatments	0.0188	3.773	F (3, 36)
Tukey's multiple comparisons test	Control vs. Inter - Off	0.9272	0.8673	36
Tukey's multiple comparisons test	Control vs. Inter - On	0.55	1.882	36
Tukey's multiple comparisons test	Control vs. Continuous	0.2568	2.651	36
Tukey's multiple comparisons test	Inter - Off vs. Inter - On	0.8895	1.015	36
Tukey's multiple comparisons test	Inter - Off vs. Continuous	0.079	3.518	36
Tukey's multiple comparisons test	Inter - On vs. Continuous	0.0144	4.533	36
Panel C
Male 12 month insulin tolerance test AUC
Type of test	Comparison	P value	Test statistic	Degrees of Freedom
ANOVA	Rapamycin treatments	0.6722	0.5185	F (3, 36)
Tukey's multiple comparisons test	Control vs. Inter - Off	0.754	1.405	36
Tukey's multiple comparisons test	Control vs. Inter - On	0.6797	1.584	36
Tukey's multiple comparisons test	Control vs. Continuous	0.8112	1.255	36
Tukey's multiple comparisons test	Inter - Off vs. Inter - On	0.9993	0.1788	36
Tukey's multiple comparisons test	Inter - Off vs. Continuous	0.9996	0.1498	36
Tukey's multiple comparisons test	Inter - On vs. Continuous	0.9955	0.3286	36
Panel D
Female 12 month insulin tolerance test AUC
Type of test	Comparison	P value	Test statistic	Degrees of Freedom
ANOVA	Rapamycin treatments	0.1868	1.694	F (3, 34)
Tukey's multiple comparisons test	Control vs. Inter - Off	0.2565	2.655	34
Tukey's multiple comparisons test	Control vs. Inter - On	0.2254	2.763	34
Tukey's multiple comparisons test	Control vs. Continuous	0.4431	2.135	34
Tukey's multiple comparisons test	Inter - Off vs. Inter - On	>0,9999	0.04997	34
Tukey's multiple comparisons test	Inter - Off vs. Continuous	0.9683	0.6425	34
Tukey's multiple comparisons test	Inter - On vs. Continuous	0.9703	0.6285	34

## Sheet: Figure S3
Supplementary Figure 3 Intermittent rapamycin dosing reduced body weight only in males, and to a lesser extent than continuous dosing
		Multiplicity adjusted P value reported for Post-tests		F(df numerator, df denominator)
Panel A
Male longitudinal bodyweight
Type of test	Comparison	P value	Test statistic	Degrees of Freedom
Mixed-effects analysis of treatments*time	Time	<0,0001	78.83	F (12, 1470)
	Treatment	<0,0001	19.86	F (2, 153)
	Time x Treatment	<0,0001	5.135	F (24, 1470)
	Control vs. Continuous	<0,0001	8.813	153
	Control vs. Intermittent	0.0345	3.554	153
	Continuous vs. Intermittent	0.0006	5.405	153
Panel B
Male longitudinal bodyweight
Type of test	Comparison	P value	Test statistic	Degrees of Freedom
Mixed-effects analysis of treatments*time	Time	<0,0001	232.3	F (12, 1582)
	Treatment	<0,0001	26.33	F (2, 151)
	Time x Treatment	<0,0001	11.7	F (24, 1582)
	Control vs. Continuous	<0,0001	9.842	151
	Control vs. Intermittent	0.184	2.5	151
	Continuous vs. Intermittent	<0,0001	7.384	151

[truncated: 5 more sheets: Figure S4, Figure S5, Figure S6, Figure S7, Figure S8]
