# Supplementary material for: Intermittent rapamycin feeding recapitulates some effects of continuous treatment while maintaining lifespan extension
Source: Mol Metab. 2024 Feb 13;81:101902. doi: 10.1016/j.molmet.2024.101902 (PMC10900781; doi:10.1016/j.molmet.2024.101902)
Supplement: Multimedia component 3 [file mmc3.xlsx]

## Sheet: Male lifespan cohort
Mouse ID	Age (days)	Control	Intermittent	Continuous
1	681	1
2	898	1
3	676	1
4	609	1
5	571	1
6	730	1
7	813	1
8	754	1
9	724	1
10	687	1
11	767	1
12	739	1
13	599	1
14	952	1
15	784	1
16	659	1
17	720	1
18	650	1
19	803	1
20	644	1
21	690	1
22	630	1
23	811	1
24	706	1
25	1080	1
26	680	1
27	633	1
28	537	1
29	753	1
30	833	1
31	640	1
32	817	1
33	742	1
34	966	1
35	746	1
36	716	1
37	956	1
38	790	1
39	855	1
40	699	1
41	960	1
42	597	1
43	643	1
44	701	1
45	695	1
46	680	1
47	391	1
48	769	1
49	830	1
50	652	1
51	720	1
52	655	1
1	793		1
2	817		1
3	775		1
4	674		1
5	718		1
6	823		1
7	851		1
8	841		1
9	997		1
10	849		1
11	701		1
12	825		1
13	1011		1
14	887		1
15	1007		1
16	933		1
17	999		1
18	1059		1
19	845		1
20	937		1
21	598		1
22	861		1
23	955		1
24	635		1
25	1044		1
26	710		1
27	950		1
28	948		1
29	1042		1
30	935		1
31	618		1
32	776		1
33	648		1
34	804		1
35	794		1
36	969		1
37	856		1
38	796		1
39	948		1
40	835		1
41	882		1
42	910		1
43	707		1
44	958		1
45	485		1
46	562		1
47	903		1
48	1091		1
49	761		1
50	912		1
51	998		1
52	811		1
1	1083			1
2	1081			1
3	744			1
4	927			1
5	565			1
6	923			1
7	733			1
8	1061			1
9	949			1
10	1123			1
11	884			1
12	1051			1
13	659			1
14	752			1
15	984			1
16	760			1
17	1000			1
18	966			1
19	1103			1
20	929			1
21	949			1
22	816			1
23	844			1
24	780			1
25	771			1
26	971			1
27	900			1
28	971			1
29	1033			1
30	929			1
31	969			1
32	832			1
33	938			1
34	872			1
35	989			1
36	813			1
37	652			1
38	707			1
39	857			1
40	589			1
41	936			1
42	758			1
43	811			1
44	942			1
45	924			1
46	859			1
47	848			1
48	923			1
49	810			1
50	627			1
51	1112			1

## Sheet: Female lifespan cohort
Mouse ID	Age (days)	Control	Intermittent	Continuous
1	730	1
2	938	1
3	699	1
4	731	1
5	909	1
6	768	1
7	956	1
8	1053	1
9	951	1
10	968	1
11	968	1
12	965	1
13	810	1
14	778	1
15	912	1
16	815	1
17	601	1
18	807	1
19	860	1
20	873	1
21	930	1
22	806	1
23	562	1
24	1052	1
25	564	1
26	724	1
27	882	1
28	887	1
29	653	1
30	872	1
31	733	1
32	838	1
33	700	1
34	932	1
35	921	1
36	753	1
37	799	1
38	891	1
39	762	1
40	949	1
41	836	1
42	893	1
43	552	1
44	395	1
45	968	1
46	853	1
47	691	1
48	799	1
49	588	1
50	676	1
51	1016	1
52	882	1
1	326		1
2	541		1
3	611		1
4	625		1
5	631		1
6	710		1
7	730		1
8	732		1
9	745		1
10	760		1
11	771		1
12	779		1
13	792		1
14	842		1
15	850		1
16	861		1
17	873		1
18	875		1
19	903		1
20	914		1
21	933		1
22	937		1
23	938		1
24	947		1
25	951		1
26	957		1
27	966		1
28	977		1
29	991		1
30	1007		1
31	1019		1
32	1027		1
33	1027		1
34	1039		1
35	1045		1
36	1049		1
37	1056		1
38	1084		1
39	1086		1
40	1086		1
41	1092		1
42	1093		1
43	1106		1
44	1114		1
45	1137		1
46	1149		1
47	1161		1
48	1199		1
49	1235		1
50	1261		1
51	1238		1
1	613			1
2	618			1
3	663			1
4	666			1
5	670			1
6	731			1
7	782			1
8	786			1
9	799			1
10	881			1
11	882			1
12	894			1
13	912			1
14	918			1
15	940			1
16	958			1
17	963			1
18	968			1
19	982			1
20	982			1
21	989			1
22	991			1
23	991			1
24	1004			1
25	1021			1
26	1046			1
27	1059			1
28	1061			1
29	1062			1
30	1064			1
31	1064			1
32	1068			1
33	1091			1
34	1093			1
35	1100			1
36	1101			1
37	1102			1
38	1102			1
39	1105			1
40	1112			1
41	1116			1
42	1124			1
43	1125			1
44	1130			1
45	1139			1
46	1140			1
47	1141			1
48	1206			1
49	1205			1
50	1262			1
51	1312			1

## Sheet: Female all cohorts
Mouse ID	Age (days)	Control	Intermittent	Continuous
1	347	0
2	351	0
3	353	0
4	356	0
5	358	0
6	359	0
7	361	0
8	395	1
9	430	1
10	454	1
11	458	1
12	552	1
13	562	1
14	564	1
15	572	1
16	588	1
17	601	1
18	606	1
19	617	1
20	619	1
21	653	1
22	653	1
23	676	1
24	677	1
25	678	1
26	691	1
27	699	1
28	700	1
29	714	1
30	715	1
31	717	1
32	718	1
33	718	0
34	718	0
35	719	1
36	724	1
37	724	0
38	724	0
39	729	0
40	729	0
41	730	1
42	730	0
43	731	1
44	731	0
45	732	0
46	732	0
47	732	0
48	733	1
49	733	0
50	734	0
51	734	0
52	735	0
53	736	0
54	745	0
55	746	0
56	747	0
57	753	0
58	753	0
59	753	0
60	753	1
61	755	0
62	756	0
63	757	0
64	760	0
65	762	1
66	768	1
67	778	1
68	799	1
69	799	1
70	806	1
71	807	1
72	810	1
73	815	1
74	836	1
75	838	1
76	853	1
77	860	1
78	872	1
79	873	1
80	882	1
81	882	1
82	887	1
83	891	1
84	893	1
85	909	1
86	912	1
87	921	1
88	930	1
89	932	1
90	938	1
91	949	1
92	951	1
93	956	1
94	965	1
95	968	1
96	968	1
97	968	1
98	1016	1
99	1052	1
100	1053	1
1	326		1
2	343		0
3	350		0
4	351		0
5	351		0
6	351		0
7	351		0
8	356		0
9	450		1
10	541		1
11	591		1
12	608		1
13	611		1
14	625		1
15	631		1
16	652		1
17	686		1
18	710		1
19	720		1
20	720		0
21	722		0
22	728		0
23	728		0
24	728		0
25	729		0
26	729		0
27	730		1
28	730		0
29	731		0
30	732		1
31	732		0
32	732		0
33	732		0
34	733		0
35	733		0
36	734		0
37	735		0
38	736		1
39	737		1
40	738		0
41	740		0
42	742		0
43	743		0
44	744		0
45	745		1
46	754		0
47	755		0
48	756		0
49	758		0
50	759		0
51	760		0
52	760		1
53	761		0
54	761		0
55	762		0
56	762		0
57	762		0
58	771		1
59	779		1
60	792		1
61	842		1
62	850		1
63	861		1
64	873		1
65	875		1
66	903		1
67	914		1
68	933		1
69	937		1
70	938		1
71	947		1
72	951		1
73	957		1
74	966		1
75	977		1
76	991		1
77	1007		1
78	1019		1
79	1027		1
80	1027		1
81	1039		1
82	1045		1
83	1049		1
84	1056		1
85	1084		1
86	1086		1
87	1086		1
88	1092		1
89	1093		1
90	1106		1
91	1114		1
92	1137		1
93	1149		1
94	1161		1
95	1199		1
96	1235		1
97	1261		1
98	1238		1
1	348			0
2	349			0
3	352			0
4	356			0
5	357			0
6	358			0
7	359			0
8	613			1
9	618			1
10	626			1
11	662			1
12	663			1
13	666			1
14	670			1
15	684			1
16	717			0
17	722			0
18	726			0
19	727			0
20	728			0
21	729			0
22	729			0
23	730			0
24	730			0
25	730			0
26	731			1
27	731			0
28	731			0
29	731			0
30	732			0
31	733			0
32	734			0
33	734			0
34	735			0
35	735			0
36	735			0
37	738			0
38	738			0
39	738			0
40	746			0
41	746			0
42	746			0
43	753			0
44	754			0
45	754			0
46	756			0
47	757			0
48	757			0
49	758			0
50	759			0
51	759			0
52	760			0
53	760			0
54	782			1
55	786			1
56	799			1
57	881			1
58	882			1
59	894			1
60	912			1
61	918			1
62	940			1
63	958			1
64	963			1
65	968			1
66	982			1
67	982			1
68	989			1
69	991			1
70	991			1
71	1004			1
72	1021			1
73	1046			1
74	1059			1
75	1061			1
76	1062			1
77	1064			1
78	1064			1
79	1068			1
80	1091			1
81	1093			1
82	1100			1
83	1101			1
84	1102			1
85	1102			1
86	1105			1
87	1112			1
88	1116			1
89	1124			1
90	1125			1
91	1130			1
92	1139			1
93	1140			1
94	1141			1
95	1206			1
96	1205			1
97	1262			1
98	1312			1
